# Supplementary material for: Environmental Complexity and Reduced Stocking Density Promote Positive Behavioral Outcomes in Broiler Chickens
Source: Animals (Basel). 2023 Jun 23;13(13):2074. doi: 10.3390/ani13132074 (PMC10339985; doi:10.3390/ani13132074)
Supplement: Supplementary file 1 [file animals-13-02074-s001.zip]

Archive with 1 entries (1 files):
- animals-2426438-supplementary.pdf
